# Supplementary material for: Taxonomic revision of black salamanders of the Aneides flavipunctatus complex (Caudata: Plethodontidae)
Source: PeerJ. 2019 Aug 1;7:e7370. doi: 10.7717/peerj.7370 (PMC6679913; doi:10.7717/peerj.7370)
Supplement: Supplemental Information 1 — . [file peerj-07-7370-s003.txt]

>MVZ272722 [organism=Aneides flavipunctatus] NADH dehydrogenase subunit 4, partial cds; tRNA-His, complete sequence; tRNA-Ser, partial sequence
AATTACACTTATATTTACACCTATAATTGAACTCTCATATCCCTTTATTATTCTGGCCCTATGAGGAGTTTTAATAACTAGTTTAATTTGTATTCGACAAGCCGACTTAAAATCTCTCATCGCATATTCTTCAGTTAGCCACATAGGCTTAGTAATCGCCGCCACCCTCATCCAAACCCCATGAAGCTTTACGGGGGCAGTTATCTTAATAATTTCACACGGCCTAGTTTCCTCCGCACTCTTCTGCCTGGCAAATATAAATTATGAACGAACACATAGCCGTACTATACTACTAGCCCGAGGGCTTCAAGCGACTTTGCCTCTCATAGCTACCTGGTGATTATTATTTAATCTACTCAACATAGCCCTTCCCCCAACTCCAAACCTCTGAGGAGAATTAATTGTTATAATTTCACTTTTTAATTGATCTCCATGAACTATTTTAATTATGGGACTTGGAACACTCCTTACCGCAGCTTACACTCTATATATATATCTTATAACCCAGCGGGGCCAACTTCCTAAACACTTAAAATATATTATACCAACCCTTACCCGAGAACATTATCTGATAATTATGCACTTAATACCAATAATGCTTATTATATTAAAACCAGAGCTAATCTCAGGGAATTTCTCATGTTTATATAATTTAAGTAAAATATTAGACTGTGACTCTAACTATAAGAGTTAAAACCTCTCTATAAACCGAAAAGAATTAGAAATACAGAAACT
>MVZ272723 [organism=Aneides flavipunctatus] NADH dehydrogenase subunit 4, partial cds; tRNA-His, complete sequence; tRNA-Ser, partial sequence
AATTACACTTATATTTACACCTATAATTGAACTCTCATATCCCTTTATTATTCTGGCCCTATGAGGAGTTTTAATAACTAGTTTAATTTGTATTCGACAAGCCGACTTAAAATCTCTCATCGCATATTCTTCAGTTAGCCACATAGGCTTAGTAATCGCCGCCACCCTCATCCAAACCCCATGAAGCTTTACGGGGGCAGTTATCTTAATAATTTCACACGGCCTAGTTTCCTCCGCACTCTTCTGCCTGGCAAATATAAATTATGAACGAACACATAGCCGTACTATACTACTAGCCCGAGGGCTTCAAGCGACTTTGCCTCTCATAGCTACCTGGTGATTATTATTTAATCTACTCAACATAGCCCTTCCCCCAACTCCAAACCTCTGAGGAGAATTAATTGTTATAATTTCACTTTTTAATTGATCTCCATGAACTATTTTAATTATGGGACTTGGAACACTCCTTACCGCAGCTTACACTCTATATATATATCTTATAACCCAGCGGGGCCAACTTCCTAAACACTTAAAATATATTATACCAACCCTTACCCGAGAACATTATCTGATAATTATGCACTTAATACCAATAATGCTTATTATATTAAAACCAGAGCTAATCTCAGGGAATTTCTCATGTTTATATAATTTAAGTAAAATATTAGACTGTGACTCTAACTATAAGAGTTAAAACCTCTCTATAAACCGAAAAGAATTAGAAATACAGAAACT
>MVZ272724 [organism=Aneides flavipunctatus] NADH dehydrogenase subunit 4, partial cds; tRNA-His, complete sequence; tRNA-Ser, partial sequence
AATTACACTTATATTTACACCTATAATTGAACTCTCATATCCCTTTATTATTCTGGCCCTATGAGGAGTTTTAATAACTAGTTTAATTTGTATTCGACAAGCCGACTTAAAATCTCTCATCGCATATTCTTCAGTTAGCCACATAGGCTTAGTAATCGCCGCCACCCTCATCCAAACCCCATGAAGCTTTACGGGGGCAGTTATCTTAATAATTTCACACGGCCTAGTTTCCTCCGCACTCTTCTGCCTGGCAAATATAAATTATGAACGAACACATAGCCGTACTATACTACTAGCCCGAGGGCTTCAAGCGACTTTGCCTCTCATAGCTACCTGGTGATTATTATTTAATCTACTCAACATAGCCCTTCCCCCAACTCCAAACCTCTGAGGAGAATTAATTGTTATAATTTCACTTTTTAATTGATCTCCATGAACTATTTTAATTATGGGACTTGGAACACTCCTTACCGCAGCTTACACTCTATATATATATCTTATAACCCAGCGGGGCCAACTTCCTAAACACTTAAAATATATTATACCAACCCTTACCCGAGAACATTATCTGATAATTATGCACTTAATACCAATAATGCTTATTATATTAAAACCAGAGCTAATCTCAGGGAATTTCTCATGTTTATATAATTTAAGTAAAATATTAGACTGTGACTCTAACTATAAGAGTTAAAACCTCTCTATAAACCGAAAAGAATTAGAAATACAGAAACT
>MVZ272725 [organism=Aneides flavipunctatus] NADH dehydrogenase subunit 4, partial cds; tRNA-His, complete sequence; tRNA-Ser, partial sequence
AATTACACTTATATTTACACCTATAATTGAACTCTCATATCCCTTTATTATTCTGGCCCTATGAGGAGTTTTAATAACTAGTTTAATTTGTATTCGACAAGCCGACTTAAAATCTCTCATCGCATATTCTTCAGTTAGCCACATAGGCTTAGTAATCGCCGCCACCCTCATCCAAACCCCATGAAGCTTTACGGGGGCAGTTATCTTAATAATTTCACACGGCCTAGTTTCCTCCGCACTCTTCTGCCTGGCAAATATAAATTATGAACGAACACATAGCCGTACTATACTACTAGCCCGAGGGCTTCAAGCGACTTTGCCTCTCATAGCTACCTGGTGATTATTATTTAATCTACTCAACATAGCCCTTCCCCCAACTCCAAACCTCTGAGGAGAATTAATTGTTATAATTTCACTTTTTAATTGATCTCCATGAACTATTTTAATTATGGGACTTGGAACACTCCTTACCGCAGCTTACACTCTATATATATATCTTATAACCCAGCGGGGCCAACTTCCTAAACACTTAAAATATATTATACCAACCCTTACCCGAGAACATTATCTGATAATTATGCACTTAATACCAATAATGCTTATTATATTAAAACCAGAGCTAATCTCAGGGAATTTCTCATGTTTATATAATTTAAGTAAAATATTAGACTGTGACTCTAACTATAAGAGTTAAAACCTCTCTATAAACCGAAAAGAATTAGAAATACAGAAACT
>MVZ272726 [organism=Aneides flavipunctatus] NADH dehydrogenase subunit 4, partial cds; tRNA-His, complete sequence; tRNA-Ser, partial sequence
AATTACACTTATATTTACACCTATAATTGAACTCTCATATCCCTTTATTATTCTGGCCCTATGGGGGGTTTTAATAACTAGTTTAATTTGTATTCGACAAGCCGACTTAAAATCTCTCATCGCATATTCTTCAGTTAGCCACATAGGCTTAGTAATCGCCGCCGCCCTCATCCAAACCCCATGAAGCTTTACGGGGGCAGTTATCTTAATAATTTCACACGGCCTAGTTTCCTCCGCACTCTTCTGCCTGGCAAATATAAATTATGAACGAACACATAGCCGTACTATATTACTAGCCCGAGGGCTTCAGGCGACTTTGCCTCTCATAGCTACCTGATGATTATTATTTAATCTACTCAACATAGCCCTTCCCCCAACTCCAAACCTCTGAGGAGAATTAATTGTTATAATTTCACTTTTTAATTGATCCCCATGAACTATTTTAATTATGGGACTTGGAACACTCCTTACCGCAGCTTACACTCTCTATATATATCTTATAACCCAGCGGGGTCAACTTCCTAAACACTTAAAATATATTATACCGACCCTTACCCGAGAGCACTATCTGATAATTATGCACTTAATACCAATAATACTTATTATATTAAAACCAGAGCTAATCTCAGGGAATTTCTCATGTTTATATAATTTAAGTAAAATATTAGACTGTGACTCTAACTATAAGAGTTAAAACCTCTCTATAAACCGAAAAGAGTTAGAAATACAGAAACT
>MVZ272727 [organism=Aneides flavipunctatus] NADH dehydrogenase subunit 4, partial cds; tRNA-His, complete sequence; tRNA-Ser, partial sequence
AATTACACTTATATTTACACCTATAATTGAACTCTCATATCCCTTTATTATTCTGGCCCTATGGGGGGTTTTAATAACTAGTTTAATTTGTATTCGACAAGCCGACTTAAAATCTCTCATCGCATATTCTTCAGTTAGCCACATAGGCTTAGTAATCGCCGCCGCCCTCATCCAAACCCCATGAAGCTTTACGGGGGCAGTTATCTTAATAATTTCACACGGCCTAGTTTCCTCCGCACTCTTCTGCCTGGCAAATATAAATTATGAACGAACACATAGCCGTACTATATTACTAGCCCGAGGGCTTCAGGCGACTTTGCCTCTCATAGCTACCTGATGATTATTATTTAATCTACTCAACATAGCCCTTCCCCCAACTCCAAACCTCTGAGGAGAATTAATTGTTATAATTTCACTTTTTAATTGATCCCCATGAACTATTTTAATTATGGGACTTGGAACACTCCTTACCGCAGCTTACACTCTCTATATATATCTTATAACCCAGCGGGGTCAACTTCCTAAACACTTAAAATATATTATACCGACCCTTACCCGAGAGCACTATCTGATAATTATGCACTTAATACCAATAATACTTATTATATTAAAACCAGAGCTAATCTCAGGGAATTTCTCATGTTTATATAATTTAAGTAAAATATTAGACTGTGACTCTAACTATAAGAGTTAAAACCTCTCTATAAACCGAAAAGAGTTAGAAATACAGAAACT
>MVZ272728 [organism=Aneides flavipunctatus] NADH dehydrogenase subunit 4, partial cds; tRNA-His, complete sequence; tRNA-Ser, partial sequence
AATTACACTTATATTTACGCCTATAATTGAACTCTCATACCCCTTTATTATTTTGGCCTTATGAGGAGTTTTAATAACTAGTTTAATTTGTATTCGACAAGCCGACTTAAAGTCTCTCATTGCATATTCTTCAGTTAGTCATATAGGCTTAGTAGTCGCCGCCACCCTTATCCAAACCCCATGAAGCTTTACGGGAGCAGTTATCTTAATAATTTCACACGGCCTGGTTTCCTCTGCACTCTTCTGCCTGGCAAATATAAATTATGAGCGGACACATAGCCGCACTATATTATTAGCCCGAGGGCTTCAAGCAACTTTACCTCTTATAGCCACCTGATGACTATTATTTAATTTACTCAACATAGCCCTTCCTCCAACTCCTAACCTCTGGGGTGAACTAATTGTTATAATTTCACTTTTTAATTGATCCCCATGAACCATTTTAATTATAGGACTTGGTACACTCCTAACCGCAGCCTACACTCTTTATATATATCTTATAACCCAGCGGGGTCAACTTCCTAAACACTTAAAATATACCCTACCAACCCTTACCCGAGAACACTGTCTGATAACTATACACCTAATACCCATAATATTCATTATATTAAAACCAGAATTAATCTCAGGGAATTTTTCATGTTTATATAATTTAAATAAGATATTAGACTGTGACTCTAACTATGAGAGTTAAAACCCCTCTATAAACCGAAAAGAGTTAGAAACACAGAAACT
>MVZ272729 [organism=Aneides flavipunctatus] NADH dehydrogenase subunit 4, partial cds; tRNA-His, complete sequence; tRNA-Ser, partial sequence
AATTACACTTATATTTACGCCTATAATTGAACTCTCATACCCCTTTATTATTTTGGCCTTATGAGGAGTTTTAATAACTAGTTTAATTTGTATTCGACAAGCCGACTTAAAGTCTCTCATTGCATATTCTTCAGTTAGTCATATAGGCTTAGTAGTCGCCGCCACCCTTATCCAAACCCCATGAAGCTTTACGGGAGCAGTTATCTTAATAATTTCACACGGCCTGGTTTCCTCTGCACTCTTCTGCCTGGCAAATATAAATTATGAGCGGACACATAGCCGCACTATATTATTAGCCCGAGGGCTTCAAGCAACTTTACCTCTTATAGCCACCTGATGACTATTATTTAATTTACTCAACATAGCCCTTCCTCCAACTCCTAACCTCTGGGGTGAACTAATTGTTATAATTTCACTTTTTAATTGATCCCCATGAACCATTTTAATTATAGGACTTGGTACACTCCTAACCGCAGCCTACACTCTTTATATATATCTTATAACCCAGCGGGGTCAACTTCCTAAACACTTAAAATATACCCTACCAACCCTTACCCGAGAACACTGTCTGATAACTATACACCTAATACCCATAATATTCATTATATTAAAACCAGAATTAATCTCAGGGAATTTTTCATGTTTATATAATTTAAATAAGATATTAGACTGTGACTCTAACTATGAGAGTTAAAACCCCTCTATAAACCGAAAAGAGTTAGAAACACAGAAACT
>MVZ272730 [organism=Aneides flavipunctatus] NADH dehydrogenase subunit 4, partial cds; tRNA-His, complete sequence; tRNA-Ser, partial sequence
AATTACACTTATATTTACGCCTATAATTGAACTCTCATACCCCTTTATTATTTTGGCCTTATGAGGAGTTTTAATAACTAGTTTAATTTGTATTCGACAAGCCGACTTAAAGTCTCTCATTGCATATTCTTCAGTTAGTCATATAGGCTTAGTAGTCGCCGCCACCCTTATCCAAACCCCATGAAGCTTTACGGGAGCAGTTATCTTAATAATTTCACACGGCCTGGTTTCCTCTGCACTCTTCTGCCTGGCAAATATAAATTATGAGCGGACACATAGCCGCACTATATTATTAGCCCGAGGGCTTCAAGCAACTTTACCTCTTATAGCCACCTGATGACTATTATTTAATTTACTCAACATAGCCCTTCCTCCAACTCCTAACCTCTGGGGTGAACTAATTGTTATAATTTCACTTTTTAATTGATCCCCATGAACCATTTTAATTATAGGACTTGGTACACTCCTAACCGCAGCCTACACTCTTTATATATATCTTATAACCCAGCGGGGTCAACTTCCTAAACACTTAAAATATACCCTACCAACCCTTACCCGAGAACACTGTCTGATAACTATACACCTAATACCCATAATATTCATTATATTAAAACCAGAATTAATCTCAGGGAATTTTTCATGTTTATATAATTTAAATAAGATATTAGACTGTGACTCTAACTATGAGAGTTAAAACCCCTCTATAAACCGAAAAGAGTTAGAAACACAGAAACT
>MVZ272731 [organism=Aneides flavipunctatus] NADH dehydrogenase subunit 4, partial cds; tRNA-His, complete sequence; tRNA-Ser, partial sequence
AATTACACTTATATTTACGCCTATAATTGAACTCTCATACCCCTTTATTATTTTGGCCTTATGAGGAGTTTTAATAACTAGTTTAATTTGTATTCGACAAGCCGACTTAAAGTCTCTCATTGCATATTCTTCAGTTAGTCATATAGGCTTAGTAGTCGCCGCCACCCTTATCCAAACCCCATGAAGCTTTACGGGAGCAGTTATCTTAATAATTTCACACGGCCTGGTTTCCTCTGCACTCTTCTGCCTGGCAAATATAAATTATGAGCGGACACATAGCCGCACTATATTATTAGCCCGAGGGCTTCAAGCAACTTTACCTCTTATAGCCACCTGATGACTATTATTTAATTTACTCAACATAGCCCTTCCTCCAACTCCTAACCTCTGGGGTGAACTAATTGTTATAATTTCACTTTTTAATTGATCCCCATGAACCATTTTAATTATAGGACTTGGTACACTCCTAACCGCAGCCTACACTCTTTATATATATCTTATAACCCAGCGGGGTCAACTTCCTAAACACTTAAAATATACCCTACCAACCCTTACCCGAGAACACTGTCTGATAACTATACACCTAATACCCATAATATTTATTATATTAAAACCAGAATTAATCTCAGGGAATTTTTCATGTTTATATAATTTAAATAAGATATTAGACTGTGACTCTAACTATGAGAGTTAAAACCCCTCTATAAACCGAAAAGAGTTAGAAACACAGAAACT
>MVZ272734 [organism=Aneides flavipunctatus] NADH dehydrogenase subunit 4, partial cds; tRNA-His, complete sequence; tRNA-Ser, partial sequence
AATTACACTTATATTTACGCCTATAATTGAACTCTCATACCCCTTTATTATTTTGGCCTTATGAGGAGTTTTAATAACTAGTTTAATTTGTATTCGACAAGCCGACTTAAAGTCTCTCATTGCATATTCTTCAGTTAGTCATATAGGCTTAGTAGTCGCCGCCACCCTTATCCAAACCCCATGAAGCTTTACGGGAGCAGTTATCTTAATAATTTCACACGGCCTGGTTTCCTCTGCACTCTTCTGCCTGGCAAATATAAATTATGAGCGGACACATAGCCGCACTATATTATTAGCCCGAGGGCTTCAAGCAACTTTACCTCTTATAGCCACCTGATGACTATTATTTAATTTACTCAACATAGCCCTTCCTCCAACTCCTAACCTCTGGGGTGAACTAATTGTTATAATTTCACTTTTTAATTGATCCCCATGAACCATTTTAATTATAGGACTTGGTACACTCCTAACCGCAGCCTACACTCTTTATATATATCTTATAACCCAGCGGGGTCAACTTCCTAAACACTTAAAATATACCCTACCAACCCTTACCCGAGAACACTGTCTGATAACTATACACCTAATACCCATAATATTTATTATATTAAAACCAGAATTAATCTCAGGGAATTTTTCATGTTTATATAATTTAAATAAGATATTAGACTGTGACTCTAACTATGAGAGTTAAAACCCCTCTATAAACCGAAAAGAGTTAGAAACACAGAAACT
>MVZ272735 [organism=Aneides flavipunctatus] NADH dehydrogenase subunit 4, partial cds; tRNA-His, complete sequence; tRNA-Ser, partial sequence
AATTACACTTATATTTACGCCTATAATTGAACTCTCATACCCCTTTATTATTTTGGCCTTATGAGGAGTTTTAATAACTAGTTTAATTTGTATTCGACAAGCCGACTTAAAGTCTCTCATTGCATATTCTTCAGTTAGTCATATAGGCTTAGTAGTCGCCGCCACCCTTATCCAAACCCCATGAAGCTTTACGGGAGCAGTTATCTTAATAATTTCACACGGCCTGGTTTCCTCTGCACTCTTCTGCCTGGCAAATATAAATTATGAGCGGACACATAGCCGCACTATATTATTAGCCCGAGGGCTTCAAGCAACTTTACCTCTTATAGCCACCTGATGACTATTATTTAATTTACTCAACATAGCCCTTCCTCCAACTCCTAACCTCTGGGGTGAACTAATTGTTATAATTTCACTTTTTAATTGATCCCCATGAACCATTTTAATTATAGGACTTGGTACACTCCTAACCGCAGCCTACACTCTTTATATATATCTTATAACCCAGCGGGGTCAACTTCCTAAACACTTAAAATATACCCTACCAACCCTTACCCGAGAACACTGTCTGATAACTATACACCTAATACCCATAATATTTATTATATTAAAACCAGAATTAATCTCAGGGAATTTTTCATGTTTATATAATTTAAATAAGATATTAGACTGTGACTCTAACTATGAGAGTTAAAACCCCTCTATAAACCGAAAAGAGTTAGAAACACAGAAACT
>MVZ272736 [organism=Aneides flavipunctatus] NADH dehydrogenase subunit 4, partial cds; tRNA-His, complete sequence; tRNA-Ser, partial sequence
AATTACACTTATATTTACGCCTATAATTGAACTCTCATACCCCTTTATTATTTTGGCCTTATGAGGAGTTTTAATAACTAGTTTAATTTGTATTCGACAAGCCGACTTAAAGTCTCTCATTGCATATTCTTCAGTTAGTCATATAGGCTTAGTAGTCGCCGCCACCCTTATCCAAACCCCATGAAGCTTTACGGGAGCAGTTATCTTAATAATTTCACACGGCCTGGTTTCCTCTGCACTCTTCTGCCTGGCAAATATAAATTATGAGCGGACACATAGCCGCACTATATTATTAGCCCGAGGCCTTCAAGCAACTTTACCTCTTATAGCCACCTGATGACTATTATTTAATTTACTCAACATAGCCCTTCCTCCAACTCCTAACCTCTGGGGTGAACTAATTGTTATAATTTCACTTTTTAATTGATCCCCATGAACCATTTTAATTATAGGACTTGGTACACTCCTAACCGCAGCCTACACTCTTTATATATATCTTATAACCCAGCGGGGTCAACTTCCTAAACACTTAAAATATACCCTACCAACCCTTACCCGAGAACACTGTCTGATAACTATACACCTAATACCCATAATATTTATTATATTAAAACCAGAATTAATCTCAGGGAATTTTTCATGTTTATATAATTTAAATAAGATATTAGACTGTGACTCTAACTATGAGAGTTAAAACCCCTCTATAAACCGAAAAGAGTTAGAAACACAGAAACT
>MVZ272737 [organism=Aneides flavipunctatus] NADH dehydrogenase subunit 4, partial cds; tRNA-His, complete sequence; tRNA-Ser, partial sequence
AATTACACTTATATTTACGCCTATAATTGAACTCTCATACCCCTTTATTATTTTGGCCTTATGAGGAGTTTTAATAACTAGTTTAATTTGTATTCGACAAGCCGACTTAAAGTCTCTCATTGCATATTCTTCAGTTAGTCATATAGGCTTAGTAGTCGCCGCCACCCTTATCCAAACCCCATGAAGCTTTACGGGAGCAGTTATCTTAATAATTTCACACGGCCTGGTTTCCTCTGCACTCTTCTGCCTGGCAAATATAAATTATGAGCGGACACATAGCCGCACTATATTATTAGCCCGAGGGCTTCAAGCAACTTTACCTCTTATAGCCACCTGATGACTATTATTTAATTTACTCAACATAGCCCTTCCTCCAACTCCTAACCTCTGGGGTGAACTAATTGTTATAATTTCACTTTTTAATTGATCCCCATGAACCATTTTAATTATAGGACTTGGTACACTCCTAACCGCAGCCTACACTCTTTATATATATCTTATAACCCAGCGGGGTCAACTTCCTAAACACTTAAAATATACCCTACCAACCCTTACCCGAGAACACTGTCTGATAACTATACACCTAATACCCATAATATTTATTATATTAAAACCAGAATTAATCTCAGGGAATTTTTCATGTTTATATAATTTAAATAAGATATTAGACTGTGACTCTAACTATGAGAGTTAAAACCCCTCTATAAACCGAAAAGAGTTAGAAACACAGAAACT
>MVZ272738 [organism=Aneides flavipunctatus] NADH dehydrogenase subunit 4, partial cds; tRNA-His, complete sequence; tRNA-Ser, partial sequence
AATTACACTTATATTTACGCCTATAATTGAACTCTCATACCCCTTTATTATTTTGGCCTTATGAGGAGTTTTAATAACTAGTTTAATTTGTATTCGACAAGCCGACTTAAAGTCTCTCATTGCATATTCTTCAGTTAGTCATATAGGCTTAGTAGTCGCCGCCACCCTTATCCAAACCCCATGAAGCTTTACGGGAGCAGTTATCTTAATAATTTCACACGGCCTGGTTTCCTCTGCACTCTTCTGCCTGGCAAATATAAATTATGAGCGGACACATAGCCGCACTATATTATTAGCCCGAGGGCTTCAAGCAACTTTACCTCTTATAGCCACCTGATGACTATTATTTAATTTACTCAACATAGCCCTTCCTCCAACTCCTAACCTCTGGGGTGAACTAATTGTTATAATTTCACTTTTTAATTGATCCCCATGAACCATTTTAATTATAGGACTTGGTACACTCCTAACCGCAGCCTACACTCTTTATATATATCTTATAACCCAGCGGGGTCAACTTCCTAAACACTTAAAATATACCCTACCAACCCTTACCCGAGAACACTGTCTGATAACTATACACCTAATACCCATAATATTTATTATATTAAAACCAGAATTAATCTCAGGGAATTTTTCATGTTTATATAATTTAAATAAGATATTAGACTGTGACTCTAACTATGAGAGTTAAAACCCCTCTATAAACCGAAAAGAGTTAGAAACACAGAAACT
>MVZ272740 [organism=Aneides flavipunctatus] NADH dehydrogenase subunit 4, partial cds; tRNA-His, complete sequence; tRNA-Ser, partial sequence
AATTACACTTATATTTACGCCTATAATTGAACTCTCATACCCCTTTATTATTTTGGCCTTATGAGGAGTTTTAATAACTAGTTTAATTTGTATTCGACAAGCCGACTTAAAGTCTCTCATTGCATATTCTTCAGTTAGTCATATAGGCTTAGTAGTCGCCGCCACCCTTATCCAAACCCCATGAAGCTTTACGGGAGCAGTTATCTTAATAATTTCACACGGCCTGGTTTCCTCTGCACTCTTCTGCCTGGCAAATATAAATTATGAGCGGACACATAGCCGCACTATATTATTAGCCCGAGGGCTTCAAGCAACTTTACCTCTTATAGCCACCTGATGACTATTATTTAATTTACTCAACATAGCCCTTCCTCCAACTCCTAACCTCTGGGGTGAACTAATTGTTATAATTTCACTTTTTAATTGATCCCCATGAACCATTTTAATTATAGGACTTGGTACACTCCTAACCGCAGCCTACACTCTTTATATATATCTTATAACCCAGCGGGGTCAACTTCCTAAACACTTAAAATATACCCTACCAACCCTTACCCGAGAACACTGTCTGATAACTATACACCTAATACCCATAATACTTATTATATTAAAACCAGAATTAATCTCAGGGAATTTTTCATGTTTATATAATTTAAATAAGATATTAGACTGTGACTCTAACTATGAGAGTTAAAACCCCTCTATAAACCGAAAAGAATTAGAAATACAGAAACT
>MVZ272741 [organism=Aneides flavipunctatus] NADH dehydrogenase subunit 4, partial cds; tRNA-His, complete sequence; tRNA-Ser, partial sequence
AATTACACTTATATTTACGCCTATAATTGAACTCTCATACCCCTTTATTATTTTGGCCTTATGAGGAATTTTAATAACTAGTTTAATTTGTATTCGACAAGCCGACTTAAAGTCTCTCATTGCATATTCTTCAGTTAGTCATATAGGCTTAGTAGTCGCCGCCACCCTTATCCAAACCCCATGAAGCTTTACGGGAGCAGTTATCTTAATAATTTCACACGGCCTGGTTTCCTCTGCACTCTTCTGCCTGGCAAATATAAATTATGAGCGGACACATAGCCGCACTATATTATTAGCCCGAGGGCTTCAAGCAACTTTACCTCTTATAGCCACCTGATGACTATTATTTAATTTACTCAACATAGCCCTTCCTCCAACTCCTAACCTCTGGGGTGAACTAATTGTTATAATTTCACTTTTTAATTGATCCCCATGAACCATTTTAATTATAGGACTTGGTACACTCCTAACCGCAGCCTACACTCTTTATATATATCTTATAACCCAGCGGGGTCAACTTCCTAAACACTTAAAATATACCCTACCAACCCTTACCCGAGAACACTGTCTGATAACTATACACCTAATACCCATAATACTTATTATATTAAAACCAGAATTAATCTCAGGGAATTTTTCATGTTTATATAATTTAAATAAGATATTAGACTGTGACTCTAACTATGAGAGTTAAAACCCCTCTATAAACCGAAAAGAGTTAGAAACACAGAAACT
>MVZ272742 [organism=Aneides flavipunctatus] NADH dehydrogenase subunit 4, partial cds; tRNA-His, complete sequence; tRNA-Ser, partial sequence
AATTACACTTATATTTACACCTATAATTGAACTCTCATACCCCTTTATTATTTTGGCCCTATGAGGAGTTTTAATAACTAGTTTAATTTGTATTCGACAAGCCGACTTAAAGTCTCTCATTGCATATTCTTCAGTTAGTCATATAGGCTTAGTAGTCGCCGCCACCCTTATCCAAACCCCATGAAGCTTTACGGGAGCAGTTATCTTAATAATTTCACACGGCCTGGTTTCCTCTGCACTCTTCTGCCTGGCAAATATAAATTATGAGCGGACACATAGCCGCACTATATTATTAGCCCGAGGGCTTCAAGCAACTTTACCTCTTATAGCCACCTGATGACTATTATTTAATTTACTTAACATAGCCCTTCCTCCAACTCCTAACCTCTGGGGGGAACTAATTGTTATAATCTCACTTTTTAATTGATCCCCATGAACCATTTTAATTATAGGACTTGGCACACTCCTAACCGCAGCCTACACTCTTTATATATATCTCATGACCCAGCGGGGTCAACTTCCTAAACACTTAAAATATACCCTACCAACCCTTACCCGAGAACACTGTCTGATAACTATACACCTAATACCTATAATACTTATTATATTAAAACCAGAATTAATCTCAGGGAATTTTTCATGTTTATATAATTTAAATAAGATATTAGACTGTGACTCTAACTATGAGAGTTAAAACCCCTCTATAAACCGAAAAGAGTTAGAAACACAGAAACT
